# Supplementary material for: C-Reactive Protein Levels in Systemic Lupus Erythematosus Are Modulated by the Interferon Gene Signature and CRP Gene Polymorphism rs1205
Source: Front Immunol. 2021 Jan 28;11:622326. doi: 10.3389/fimmu.2020.622326 (PMC7876312; doi:10.3389/fimmu.2020.622326)
Supplement: Supplementary file 2 [file DataSheet_2.xlsx]

## Sheet: Blad1
Patient	Genotype (rs1205) G=major allele A=minor allele
1	AG
12	GG
21	GG
24	GG
27	GG
35	AG
51	GG
67	AG
68	GG
83	AG
90	AG
92	GG
94	AG
106	GG
107	AG
112	GG
114	GG
117	AG
130	AA
157	AA
161	AG
176	AG
178	AG
196	AA
200	GG
203	AG
208	GG
209	GG
210	GG
212	not avaliable
214	GG
217	AG
218	GG
220	GG
226	AG
228	GG
235	GG
240	AG
248	GG
250	AG
251	AA
255	AG
257	GG
258	AG
263	GG
267	AG
271	AA
273	not avaliable
275	AA
276	AG
279	AG
280	GG
281	AG
285	AA
286	GG
288	AA
289	AG
